# Supplementary material for: Galahad: a web server for drug effect analysis from gene expression
Source: Nucleic Acids Res. 2015 May 4;43(Web Server issue):W208–12. doi: 10.1093/nar/gkv436 (PMC4489261; doi:10.1093/nar/gkv436)
Supplement: SUPPLEMENTARY DATA [file supp_gkv436_nar-00526-web-b-2015-File004.xlsx]

## Sheet: Sheet1
GSE56188	tanespimycin	ERBB2, HSP90AA1, HSP90AB1, TRAP1
GSE56352	GSK525762A	BRD2, BRD3, BRD4
GSE33075	imatinib	ABCB1, ABCG2, ABL1, BCR, CSF1R, DDR1, DDR2, HRH2, KIT, LYN, NQO2, PDGFRA, PDGFRB, SLC22A2, SYK, TBXAS1
GSE53633	imatinib	ABCB1, ABCG2, ABL1, BCR, CSF1R, DDR1, DDR2, HRH2, KIT, LYN, NQO2, PDGFRA, PDGFRB, SLC22A2, SYK, TBXAS1
GSE63009	risedronate	FDPS
GSE63009	alendronate	FDPS
GSE57156	erlotinib	ERBB2, ERBB4
GSE60882	tamoxifen	CHRM3, CHRM5, DHCR7, EBP, ERBB2, ESRRA, ESR1, ESR2, FYN, HRH2, HTR6, PTGS1, TACR2, TBXAS1
GSE48573	rosiglitazone	MAOB, PPARA, PPARD, PPARG, TBXAS1
GSE42549	sotrastaurin	ABL1, AXL, CCNA1, FLT4, FYN, JAK1, JAK3, PDK1, PIM1, PRKCB, PRKCD, PRKCZ, PTK2
GSE32569	cediranib	FLT1, FLT4
GSE46268	tretinoin	MAPK1, RARB, RXRB
GSE44905	enzalutamide	AR
GSE60882	estradiol	AR, ESRRA, ESRRB, ESR1, ESR2, SHBG
GSE56188	bicalutamide	AR
GSE58309	dihydrotestosterone	AR
GSE44927	enzalutamide	AR
GSE44905	dihydrotestosterone	AR
GSE20405	tosedostat	BRAF, RAF1
GSE42872	vemurafenib	BRAF, RAF1
GSE63790	vemurafenib	BRAF, RAF1
GSE55207	calcitriol	VDR
GSE46268	calcitriol	VDR
GSE46569	prostaglandin	PTGIR
GSE45923	pioglitazone	MAOB, PPARG
GSE43010	vorinostat	HDAC1, HDAC2, HDAC3, HDAC4, HDAC5, HDAC6, HDAC8, HDAC9, HDAC10, HDAC11
GSE60124	vorinostat	HDAC1, HDAC2, HDAC3, HDAC4, HDAC5, HDAC6, HDAC8, HDAC9, HDAC10, HDAC11
GSE56188	vorinostat	HDAC1, HDAC2, HDAC3, HDAC4, HDAC5, HDAC6, HDAC8, HDAC9, HDAC10, HDAC11
GSE58573	ruxolitinib	JAK1, JAK2, JAK3
GSE54657	celecoxib	CA9, CYP2D6, EPHX2, PTGS1, PTGS2
GSE42808	telmisartan	AGTR1, AGTR2
GSE48573	GW3965	NR1H2, NR1H3
GSE49244	abiraterone	CYP17A1
GSE43596	nutlin-3	MDM2, TP53
GSE59780	menadione	CDC25B
